# Supplementary material for: miR-221/222 Compensates for Skp2-Mediated p27 Degradation and Is a Primary Target of Cell Cycle Regulation by Prostacyclin and cAMP
Source: PLoS One. 2013 Feb 7;8(2):e56140. doi: 10.1371/journal.pone.0056140 (PMC3567044; doi:10.1371/journal.pone.0056140)
Supplement: Table S1 — Transcript profiling results of injured vs. uninjured mouse femoral arteries. Results show mRNAs in GO category “cell cycle.” (XLSX) [file pone.0056140.s007.xlsx]

## Sheet: final_combined supp tables
Table S1
Gene Symbol	Fold-Change
Il1b	7.09268
Cenpe	5.68252
Cks2	5.66626
Rad51	2.99991
Gins1	2.4878
Chek1	2.76357
Gspt2	-1.76661
Dppa3	2.4723
Mns1	2.10717
Gsg2	2.56334
Ercc6l	2.09534
Trnp1	-1.76252
Dppa3	1.72622
Ccnb1	4.73298
Lipa	2.92305
Camk2g	-3.27528
Anln	3.37733
Txnip	-1.89737
Trip13	2.12093
Cdca8	2.36638
Chek2	2.05887
Fbxo5	2.14069
Stmn1	4.18763
Cfb	2.37905
Foxc1	-2.70108
Clspn	1.87777
Nek6	1.75686
Ccnb2	3.38055
Ncapg2	2.81735
Nusap1	2.10424
Ccnb1	3.79277
Dscc1	2.99559
Esr1	-1.70619
Rassf4	1.96372
Rock1	-2.29308
Spc24	2.24865
Ppp1cb	-2.08251
Racgap1	1.92237
B230120H23Rik	-2.48176
Fam83d	1.82976
Nuf2	4.85802
Fgf1	-3.03367
Dbf4	2.6835
E2f8	2.34389
Mapre2	-1.88462
Mad2l1	2.54888
Rbp4	-5.99861
Mki67	4.71531
Kif20b	3.32425
Cep55	2.46576
Ccna2	3.50623
Pik3cb	1.98476
Top2a	9.06234
Stat4	3.83191
4632434I11Rik	2.35949
Tgfb3	-2.75812
Plk1	2.06404
Bub1b	3.58758
Id4	-1.78619
Aspm	2.95843
Incenp	1.9696
Birc5	3.98644
Bub1	5.78986
Mdk	1.70387
Tgfb1	1.90916
Tnfrsf1b	2.17613
Ptch1	-1.70835
Ahr	2.60665
Kif11	6.76007
Spag5	1.97832
Dlgap5	2.56175
Cks2	7.28555
Cenph	3.34996
Syce2	1.89404
Gas2l3	1.77056
Hhip	-5.23825
Pdpn	3.00218
Ncaph	2.49011
Acvr1c	-1.8527
Pdgfd	-2.68667
Kntc1	2.04262
Dstn	-2.55908
Esco2	1.78621
Cspg4	-1.89896
Rbl1	2.22072
Hells	6.17891
Rassf2	1.98478
Cks1b	1.85207
Cdc25c	2.23431
Tacc3	3.03493
Ccnb1	4.47735
Gng2	1.92661
Sync	-2.76589
Zbtb16	-1.82979
Ndc80	3.94437
Plk2	2.48913
Cdca3	1.89104
Spc25	3.55787
Stmn1	4.17133
Khdrbs1	2.01502
Smc2	2.44236
Bmp4	-2.70098
Cks2	7.87041
Ifnar2	1.78464
Fgfr2	-2.66824
Ckap2	3.19468
Il6	9.75633
Erh	1.78272
F630043A04Rik	2.3417
Prc1	4.79134
Sgol2	3.16747
Ccnd1	1.92928
Pax3	-2.78536
Lgr4	-2.19163
Mtus1	-1.71316
Mcm5	1.72501
Lig1	1.78001
_x000C_
_x000C_
