# Supplementary material for: miR-221/222 Compensates for Skp2-Mediated p27 Degradation and Is a Primary Target of Cell Cycle Regulation by Prostacyclin and cAMP
Source: PLoS One. 2013 Feb 7;8(2):e56140. doi: 10.1371/journal.pone.0056140 (PMC3567044; doi:10.1371/journal.pone.0056140)
Supplement: Table S2 — Transcript profiling results of differentially expressed miRNAs in injured vs. uninjured mouse femoral arteries. (XLSX) [file pone.0056140.s008.xlsx]

## Sheet: Sheet1
Table S 2
miRNA ID	Fold-Change
mmu-let-7a*	1.81993
mmu-let-7e	-1.78669
mmu-let-7g*	1.93305
mmu-miR-106a	-2.29216
mmu-miR-1187	-2.54189
mmu-miR-1192	-1.95204
mmu-miR-1195	2.28848
mmu-miR-1196	2.20767
mmu-miR-1224	2.73343
mmu-miR-125b-5p	2.56458
mmu-miR-129-3p	1.99841
mmu-miR-133b	-1.73243
mmu-miR-138*	-2.16576
mmu-miR-142-5p	-1.99677
mmu-miR-143	-25.7821
mmu-miR-145	-34.1389
mmu-miR-150	-1.82303
mmu-miR-152	2.14348
mmu-miR-15b*	-2.08141
mmu-miR-185	2.2076
mmu-miR-186*	-1.74094
mmu-miR-190b	2.17959
mmu-miR-193b	-2.84414
mmu-miR-196a*	-5.55912
mmu-miR-199a-3p	1.9321
mmu-miR-19a	1.76126
mmu-miR-200c*	-1.97169
mmu-miR-210	-1.80586
mmu-miR-214	4.27415
mmu-miR-218-2*	1.97177
mmu-miR-221	1.82258
mmu-miR-224	1.74755
mmu-miR-23b	-2.0403
mmu-miR-26b*	-2.02536
mmu-miR-27a	1.7717
mmu-miR-290-3p	-2.19274
mmu-miR-291b-5p	1.7908
mmu-miR-294*	1.75386
mmu-miR-296-5p	-2.05887
mmu-miR-297c*	1.90392
mmu-miR-302a*	-1.9201
mmu-miR-302c*	2.20189
mmu-miR-30b*	-1.75408
mmu-miR-31	4.41666
mmu-miR-322*	2.34675
mmu-miR-328	-2.15395
mmu-miR-339-3p	2.04497
mmu-miR-33	1.89484
mmu-miR-340-3p	-2.53667
mmu-miR-34b-3p	1.84456
mmu-miR-351	1.75051
mmu-miR-384-5p	-2.10102
mmu-miR-409-5p	-1.90381
mmu-miR-423-3p	3.16032
mmu-miR-423-5p	3.5922
mmu-miR-433*	1.77962
mmu-miR-449c	1.73243
mmu-miR-451	-2.05898
mmu-miR-466a-3p	2.07875
mmu-miR-466b-3-3p	-2.14111
mmu-miR-466b-3p	1.73043
mmu-miR-466b-5p	-1.93508
mmu-miR-466d-3p	3.07811
mmu-miR-466f	2.17219
mmu-miR-467d	-1.94427
mmu-miR-467g	-1.7996
mmu-miR-470	1.93241
mmu-miR-483*	-2.37457
mmu-miR-491	2.24936
mmu-miR-494	-2.19539
mmu-miR-501-5p	1.91829
mmu-miR-532-3p	-1.95913
mmu-miR-542-3p	-1.73934
mmu-miR-544	1.72895
mmu-miR-598	-1.79718
mmu-miR-668	2.79186
mmu-miR-669f	-3.57902
mmu-miR-669h-5p	-1.95055
mmu-miR-670	-2.15014
mmu-miR-674	8.74042
mmu-miR-690	1.76146
mmu-miR-704	1.9247
mmu-miR-705	1.8105
mmu-miR-710	2.51704
mmu-miR-714	1.94038
mmu-miR-742	1.70025
mmu-miR-762	7.11685
mmu-miR-873	-2.03683
mmu-miR-875-3p	-2.36428
mmu-miR-877	5.16475
mmu-miR-878-3p	3.21176
mmu-miR-878-5p	1.97044
mmu-miR-96	-2.14706
_x000C_
